# Supplementary material for: Mushroom body subsets encode CREB2-dependent water-reward long-term memory in Drosophila
Source: PLoS Genet. 2020 Aug 11;16(8):e1008963. doi: 10.1371/journal.pgen.1008963 (PMC7418956; doi:10.1371/journal.pgen.1008963)
Supplement: S1 Table — (XLSX) [file pgen.1008963.s008.xlsx]

## Sheet: Fig1A
R13F02/+ (30°C)	+/ricin^cs(30°C)	R13F02/ricin^cs(30°C)		R13F02/+ (18°C)	+/ricin^cs(18°C)	+/ricin^cs(18°C)
32	49	-5		39	45	28
40	37	4		36	47	36
65	52	23		30	30	31
14	49	-18		37	45	45
40	8	-26		39	-15	25
27	25	-21		12	30	47
38	42	10		36	46	30
14	34	-3		10	25	20

## Sheet: Fig1B
R16A06/+ (30°C)	+/ricin^cs (30°C)	R16A06/ricin^cs (30°C)		R16A06/+ (18°C)	+/ricin^cs (18°C)	R16A06/ricin^cs (18°C)
12	19	0		24	20	32
26	45	14		37	42	28
20	13	24		64	53	56
31	13	-14		45	59	21
26	26	-33		40	52	25
35	45	11		18	60	35
23	39	38		62	36	50
30	46	-31		25	22	46

## Sheet: Fig 1C
5HT1B/+ (30°C)	+/ricin^cs (30°C)	5HT1B/ricin^cs (30°C)		5HT1B/+ (18°C)	+/ricin^cs (18°C)	5HT1B/ricin^cs (18°C)
38	58	16		63	31	42
22	51	-6		11	16	8
33	48	-16		12	26	41
23	16	-18		23	37	25
37	35	5		49	59	6
23	49	27		34	24	18
41	51	0		20	65	40
34	20	-24		25	13	26

## Sheet: Fig 1D
C739/+ (30°C)	+/ricin^cs (30°C)	C739/ricin^cs (30°C)		C739/+ (18°C)	+/ricin^cs (18°C)	C739/ricin^cs (18°C)
23	63	-2		12	20	49
19	35	3		27	53	17
38	15	-9		1	28	16
15	27	26		37	18	25
18	38	2		17	31	33
26	7	-3		19	16	21
29	41	14		37	26	43
28	36	23		29	37	33

## Sheet: Fig 1E
VT49246/+ (30°C)	+/ricin^cs (30°C)	VT49246/ricin^cs (30°C)		VT49246/+ (18°C)	+/ricin^cs (18°C)	VT49246/ricin^cs (18°C)
55	44	-4		28	26	18
13	28	-37		22	15	31
13	18	5		43	17	40
26	36	-26		18	21	42
3	25	2		12	27	38
48	25	0		10	23	10
17	23	-25		33	9	11
19	35	-9		36	13	24

## Sheet: Fig 1F
VT30604/+ (30°C)	+/ricin^cs (30°C)	VT30604/ricin^cs (30°C)
43	27	17
27	44	44
25	27	20
26	36	30
14	15	26
25	35	34
23	10	37
48	35	38

## Sheet: Fig 1G
VT57244/+ (30°C)	+/ricin^cs (30°C)	VT57244/ricin^cs (30°C)
51	28	36
37	23	45
25	37	20
28	36	31
14	25	26
23	13	39
23	10	49
40	35	10

## Sheet: Fig 2A
OK107/+ (30°C)	+/dCREB2b; tub-GAL80^ts (30°C)	OK107/dCREB2b; tub-GAL80^ts (30°C)		OK107/+ (18°C)	+/dCREB2b; tub-GAL80^ts (18°C)	OK107/dCREB2b; tub-GAL80^ts (18°C)
39	28	17		30	44	33
38	49	9		56	33	40
22	43	13		42	33	30
56	34	10		33	44	30
46	37	13		25	35	38
41	54	6		28	37	30
44	44	12		38	31	35
43	45	11
48

## Sheet: Fig 2B
R16A06/+ (30°C)	+/dCREB2b; tub-GAL80^ts (30°C)	R16A06/dCREB2b; tub-GAL80^ts (30°C)		R16A06/+ (18°C)	+/dCREB2b; tub-GAL80^ts (18°C)	R16A06/dCREB2b; tub-GAL80^ts (18°C)
56	48	1		41	43	29
33	37	47		50	35	55
38	28	9		21	34	47
43	39	16		41	17	48
42	15	-1		27	22	27
36	20	9		40	44	21
12	11	-5
12	43	5
17	38	-13
30
34

## Sheet: Fig 2C
C739/+ (30°C)	+/dCREB2b; tub-GAL80^ts (30°C)	C739/dCREB2b; tub-GAL80^ts (30°C)		C739/+ (18°C)	+/dCREB2b; tub-GAL80^ts (18°C)	C739/dCREB2b; tub-GAL80^ts (18°C)
37	24	-6		48	40	56
38	39	7		48	34	43
37	32	-8		42	28	24
36	30	6		38	36	44
40	39	2		51	45	35
38	46	-2		33	36	38
25	26	-6		34	39	42
27	41	-1		41	23	31

[truncated: 27 more sheets: Fig 2D, Fig 3B, Fig 3D, Fig 3F, Fig 3H, Fig 3J, Fig 3L, Fig 4B, Fig 4D, Fig 4F, Fig 5A, Fig 5B, Fig 5C, Fig 5D, Fig 5E, Fig 6B, Fig 7B, S2A Fig, S2B Fig, S2C Fig …]
